# Supplementary material for: Ling-gui-zhu-gan granules reduces obesity and ameliorates metabolic disorders by inducing white adipose tissue browning in obese mice
Source: Front Physiol. 2024 Aug 2;15:1427722. doi: 10.3389/fphys.2024.1427722 (PMC11329929; doi:10.3389/fphys.2024.1427722)
Supplement: Supplementary file 1 [file DataSheet1.ZIP › Supplementary materials/2. raw data.xls]

## Sheet: Body weight(g)
group week	0	1	2	3	4	5	6	7	8
NC	27.07	27.72	26.07	26.56	26.92	28.43	28.63	29.13	29.89
	26.82	26.82	25.38	26.07	26.83	27.81	28.21	28.32	29.2
	28.26	28.36	26.61	26.71	27.58	28.79	29.29	29.92	31.29
	31.81	31.44	29.27	30.18	31.74	32.15	32.77	33.92	34.13
	27.02	29.51	26.6	28.47	28.61	28.75	29.01	28.76	30.13
	29.53	29.43	28.09	29.71	29.56	31.26	32.01	30.7	31.85
	27.67	28.22	27.4	28.51	29.05	29.95	31.12	31.79	32.47
	27.16	27.05	25.26	26.05	25.74	26.63	26.87	27.28	27.94
OB	40.32	42.53	43.64	44.02	45.02	47.23	47.45	46.3	46.93
	38.76	39.26	40.47	41.18	42.67	43.8	44.9	44.29	45.33
	35.13	41.82	34.54	36.27	38.12	41.61	41.84	42.68	43.55
	40.43	35.44	42.58	44.34	45.39	46.64	46.95	46.26	47.37
	41.2	43.63	43.96	45.47	45.76	47.44	47.37	48.47	48.7
	39.76	41.73	41.53	43.21	44.73	45.56	46.3	47.35	47.5
	37.92	40.17	40.83	43.12	43.87	44.4	44.94	45.15	46.74
	36.53	38.92	39.74	41.46	41.3	43.01	43.88	44.35	44.96
Met	35.55	37.15	37.29	38.22	36.91	37.4	37.82	38.69	39.97
	40.18	41.9	42.1	43.33	42.58	44.83	44.56	45.52	46.9
	38.21	39.65	39.75	40.19	38.36	39.98	40.67	42.06	43.51
	37.54	39.28	38.9	40.02	38.75	39.9	41.03	42.08	43.95
	37.16	38.34	37.45	38.27	38.11	38.79	39.33	39.96	41.02
	36.06	37.16	37.19	37.7	37.5	39.43	39.87	40.7	42.03
	39.19	41.25	39.34	41.43	41.46	42.7	42.85	42.46	43.48
	34.39	36.03	36.17	37.81	38.07	39.5	40.64	41.08	42.44
LGZG	35.28	36.49	36.57	37.63	38.61	40.24	39.93	41.46	41.76
	36.27	36.22	36.41	36.81	37.14	38.67	38.64	39.52	40.17
	33.9	36.35	37.34	37.89	38.78	40.43	40.01	40.92	41.71
	39.14	42.28	43.65	43.28	43.61	44.52	44.25	44.48	45.84
	41.6	43.75	43.11	44.22	44.91	46.2	46.21	43.89	44.18
	38.75	41.79	42.8	43.4	43.67	44.5	44.35	44.82	44.13
	37.79	40.37	40.5	42.57	41.52	43.06	43.26	45.15	44.58
	34.25	37.13	38.13	39.27	40.32	41.91	42.33	42.96	42.87

## Sheet: Calorie intake (kcal)
group week	0	1	2	3	4	5	6	7	8
NC	11.8453	12.0729	11.289	13.6314	14.4536	12.948	12.3767	11.5569	11.3624
	11.7359	11.6809	11.448	13.2706	14.1869	14.5376	12.1068	11.3874	11.0464
	12.366	12.3516	12.0754	13.9138	14.5352	14.8897	12.5335	11.8233	11.6705
	13.9194	13.6931	13.2013	15.3046	16.4236	13.8426	13.9962	13.2281	13.2307
	11.8234	12.8525	10.6229	13.9085	15.493	12.6825	12.5161	11.7103	11.218
	13.7929	11.2267	13.2036	14.7868	16.7586	13.2257	13.6925	12.8394	12.272
	12.9242	10.7651	12.3848	15.7152	16.0817	12.9679	14.4023	12.4824	12.7077
	12.6859	10.3188	11.6303	15.5183	14.6941	13.4559	14.1271	10.7777	10.9049
OB	28.9218	36.5974	32.2127	29.9491	20.444	25.5911	32.2972	16.5941	23.3961
	28.4372	31.0925	30.4011	24.131	19.1251	24.2552	29.9517	18.6208	22.3805
	28.7614	35.4022	26.4478	28.2936	20.5927	25.8014	28.4541	15.8683	21.5669
	32.2755	24.6617	33.0488	27.8167	33.9702	27.4238	31.8938	26.5642	23.3759
	30.8307	26.0758	26.9319	27.0741	28.0682	22.8632	27.36	22.0779	20.814
	30.7606	21.3501	35.0196	21.5885	32.2818	26.8066	30.9445	25.9641	20.991
	30.6509	18.8961	26.5114	20.0203	32.2145	26.2912	25.1196	25.2015	20.506
	31.2896	16.8813	25.2406	21.0641	30.9744	24.751	29.7182	24.607	19.5532
Met	31.9627	28.5422	26.8972	28.0335	14.1671	14.6088	15.8387	14.6747	15.4414
	32.0321	27.7613	26.1334	27.8388	13.1404	14.375	15.585	14.114	14.7915
	31.6301	27.6329	26.1334	29.4482	13.0848	15.893	13.8989	12.9959	13.6672
	31.9348	29.6943	31.2844	27.0753	17.8489	14.5935	16.3813	13.6534	13.6737
	30.8158	29.2113	30.7499	31.0651	17.5831	16.399	16.6516	13.8409	12.9956
	32.0185	30.8855	32.2394	16.2923	19.3227	14.4298	18.0325	14.8754	13.5576
	31.823	28.7487	30.1709	16.0596	17.6344	13.25	16.6812	14.1082	13.1169
	30.635	30.9715	32.7095	15.1632	20.1296	14.8893	18.7336	15.8439	14.5474
LGZG	30.3216	14.5769	27.6725	27.3856	15.2108	14.2642	13.8499	12.1041	11.7317
	30.1902	16.955	29.876	26.9822	17.3745	16.0408	15.251	13.3868	12.1473
	30.1954	17.5444	29.5634	25.5322	17.7519	16.519	15.8265	13.9797	13.4238
	30.2687	33.8946	32.79	27.2722	28.4932	17.271	15.2177	14.4098	13.2041
	29.8879	33.2112	32.4125	24.0381	27.8514	16.8692	14.9193	13.9597	15.897
	29.827	32.0827	31.3224	18.8363	27.3188	16.0387	14.4365	13.6166	16.2338
	29.8528	34.2522	33.1123	18.5587	28.5894	17.3521	15.211	14.1108	16.3533
	29.65	29.5078	30.5334	18.7582	25.201	15.5752	14.0509	13.3239	15.5601

## Sheet: Body fat mass (%)
NC	OB	Met	LGZG
14.59	34.97	27.27	33.79
13.9	35.32	31.06	35.18
13.24	36.75	34.05	28.31
12.34	33.36	28.06	31.41
8.38	37.8	37.22	25.55
10.57	35.09	35.03	31.45
13.01	35.15	32.41	33.62
9.88	32.94	28.42	33.19

## Sheet: Lean body mass (%)
NC	OB	Met	LGZG
76.03	55.11	59.67	55.96
82.94	51.48	55.98	64.03
77.96	51.64	58.65	58.93
80.85	54.1	63.07	59.1
78.47	50.63	63.36	61.25
78.56	54.19	66.6	54.43
81.33	53.53	52.97	56.28
76.72	55.52	58.51	54.68

## Sheet:  Lee's index
NC	OB	Met	LGZG
344.826	400.782	379.9	385.488
342.151	396.174	390.799	380.532
350.127	390.919	392.112	385.334
345.746	402.03	383.198	397.654
337.158	405.758	386.317	392.795
351.206	402.398	390.71	392.647
349.679	400.24	387.569	393.977
348.403	395.093	400.383	388.874

## Sheet: Epididymal fat weight(g)
NC	OB	Met	LGZG
0.73	2.55	1.85	2.38
0.73	2.54	2.44	2.46
0.73	3.07	2.08	1.88
0.89	2.84	2.2	1.37
0.29	2.66	1.87	1.72
0.82	2.61	2.28	1.29
0.93	2.89	2.17	2.23
0.51	2.79	2.16	1.99

## Sheet: eWAT index(%)
NC	OB	Met	LGZG
2.44	5.43	4.63	5.7
2.5	5.6	5.2	6.12
2.32	7.05	4.78	4.51
2.59	6	5.01	2.99
0.96	5.46	4.56	3.89
2.57	5.49	5.42	2.92
2.87	6.18	4.99	5
1.82	6.21	5.09	4.64

## Sheet: Subcutaneous fat weight(g) 
NC	OB	Met	LGZG
0.6322	3.11	1.85	2.38
0.4881	2.76	2.44	2.46
0.4079	3.25	2.08	1.88
0.6979	3	2.2	1.37
0.3053	3.04	1.87	1.72
0.4395	2.95	2.28	1.29
0.758	3.1	2.17	2.2293
0.3203	2.97	2.16	1.99

## Sheet: scWAT index(%) 
NC	OB	Met	LGZG
2.12	6.63	4.33	6.08
1.67	6.09	5.5	7.29
1.3	7.46	3.77	4.63
2.04	6.33	6.26	4.08
1.01	6.24	5.39	4.91
1.38	6.21	6.14	5.28
2.33	6.63	5.7	5.77
1.15	6.61	4.22	4.81

## Sheet: Total cholesterol
NC	OB	Met	LGZG
3.43605	8.64056	6.22949	6.42333
3.44136	7.85192	6.7048	5.96927
3.09085	6.82695	7.12435	4.85401
3.79983	9.26989	6.66232	6.9491
3.13068	6.70215	7.66073	3.32718
3.1891	7.13497	6.44458	6.90395
3.38294	7.96079	6.58	5.51785
3.31124	7.71119	6.46316	7.09249

[truncated: 16 more sheets: Triglyceride, Low-density lipoprotein  , high-density lipoprotein, Non-esterified fatty acid, OGTT, AUC-OGTT, IPITT, AUC-IPITT,  Fasting blood glucose , Insulin, HOMA-IR, HAb1c（%）, lipidomics data, WB  data, PCR data, Adipocyte area]
